# Supplementary material for: Quantitative coronary computed tomography angiography for the detection of cardiac allograft vasculopathy
Source: Eur Radiol. 2020 Mar 16;30(8):4317–26. doi: 10.1007/s00330-019-06653-3 (PMC7338811; doi:10.1007/s00330-019-06653-3)
Supplement: Supplementary file 1 — (DOCX 212 kb) [file 330_2019_6653_MOESM1_ESM.docx]

<?xml version="1.0" encoding="utf-8"?><html><head><title>XML Correction Editor - Springer</title></head><H2 align="center">XML Correction Editor Log - Springer</H2><H5 align="center">Version : 2.13.0.0</H5><table cellpadding="3" border="1" align="center" style="text-align:left;border-collapse:collapse;"><tr><th align="left">File Name</th><th align="left">D:\Programs\ProductionJournal\Temp\330_2019_6653_Article.xml</th></tr><tr><th align="left">User Name</th><th align="left">kurbano</th></tr><tr><th align="left">Machine Name</th><th align="left">BGPC0000029074P</th></tr><tr><th align="left">Date &amp; Time</th><th align="left">Friday, 28 February 2020 10:30 AM</th></tr></table><hr /><H2>Correction Status  </H2><p>No of Corrections given by Author: 27</p><p>No of Corrections Accepted : 23</p><p>No of Corrections Rejected : 0</p><p>No of Corrections Deleted : 0</p><p>No of Corrections marked as Query : 2</p><p>No of Corrections not carried out : 0</p><p>No of Author Queries : 2</p><hr /><!--<H2><%= "Correction Status  " %></H2>
                                                         <p><%= "Total No of Corrections given by Author: " & TotalCount.ToString %></p>
                                                         <p><%= "No of Corrections Accepted : " & GetAcceptcount.ToString %></p>
                                                         <p><%= "No of Corrections Rejected : " & GetRejectedcount.ToString %></p>
                                                         <p><%= "No of Corrections Deleted : " & GetCommentcount.ToString %></p>
                                                         <H2><%= "Author queries/replies " %></H2>
                                                         <p><%= "Total No of Author queries/replies : " & GetAuthorQuerycount.ToString %></p>
                                                         <hr/>--><body><H2>List of Author Corrections:</H2><table cellpadding="3" border="1" style="border-collapse:collapse;"><tr><th>ID</th><th>Line</th><th>Type</th><th>Value</th><th>Action</th><th>Remarks</th></tr><tr><td>C001</td><td>229</td><td>Deletion</td><td>&lt;?oxy_delete content="the"?&gt;</td><td>Accepted</td><td /></tr><tr><td>C002</td><td>244</td><td>Deletion</td><td>&lt;?oxy_delete content="somewhat"?&gt;</td><td>Accepted</td><td /></tr><tr><td>C003</td><td>244</td><td>Deletion</td><td>&lt;?oxy_delete content=" the"?&gt;</td><td>Accepted</td><td /></tr><tr><td>C004</td><td>244</td><td>Deletion</td><td>&lt;?oxy_delete content=" the "?&gt;</td><td>Accepted</td><td /></tr><tr><td>C005</td><td>245</td><td>DeleteInsertion</td><td>&lt;?oxy_delete content="Subsequently"?&gt;&lt;?oxy_insert_start?&gt;Hereby&lt;?oxy_insert_end?&gt;</td><td>Accepted</td><td /></tr><tr><td>C006</td><td>245</td><td>Deletion</td><td>&lt;?oxy_delete content=", therefore,"?&gt;</td><td>Accepted</td><td /></tr><tr><td>C007</td><td>254</td><td>Insertion</td><td>&lt;?oxy_insert_start?&gt;d&lt;?oxy_insert_end?&gt;</td><td>Accepted</td><td /></tr><tr><td>C008</td><td>256</td><td>Deletion</td><td>&lt;?oxy_delete content="the"?&gt;</td><td>Accepted</td><td /></tr><tr><td>C009</td><td>401</td><td>Insertion</td><td>&lt;?oxy_insert_start?&gt;the &lt;?oxy_insert_end?&gt;</td><td>Accepted</td><td /></tr><tr><td>C010</td><td>826</td><td>Insertion</td><td>&lt;?oxy_insert_start?&gt; (Fig. 2)&lt;?oxy_insert_end?&gt;</td><td>Accepted</td><td /></tr><tr><td>C011</td><td>826</td><td>Deletion</td><td>&lt;?oxy_delete content="does"?&gt;</td><td>Accepted</td><td /></tr><tr><td>C012</td><td>826</td><td>Insertion</td><td>&lt;?oxy_insert_start?&gt;did &lt;?oxy_insert_end?&gt;</td><td>Accepted</td><td /></tr><tr><td>C013</td><td>826</td><td>DeleteInsertion</td><td>&lt;?oxy_delete content="is"?&gt;&lt;?oxy_insert_start?&gt;was&lt;?oxy_insert_end?&gt;</td><td>Accepted</td><td /></tr><tr><td>C014</td><td>826</td><td>Insertion</td><td>&lt;?oxy_insert_start?&gt;,&lt;?oxy_insert_end?&gt;</td><td>Accepted</td><td /></tr><tr><td>C015</td><td>845</td><td>DeleteInsertion</td><td>&lt;?oxy_delete content="C:"?&gt;&lt;?oxy_insert_start?&gt;&lt;Emphasis Type="Bold"&gt;C:&lt;/Emphasis&gt;&lt;?oxy_insert_end?&gt;</td><td>Accepted</td><td /></tr><tr><td>C016</td><td>856</td><td>Insertion</td><td>&lt;?oxy_insert_start?&gt;,&lt;?oxy_insert_end?&gt;</td><td>Accepted</td><td /></tr><tr><td>C017</td><td>858</td><td>Insertion</td><td>&lt;?oxy_insert_start?&gt;a &lt;?oxy_insert_end?&gt;</td><td>Accepted</td><td /></tr><tr><td>C018</td><td>861</td><td>Insertion</td><td>&lt;?oxy_insert_start?&gt;  (Tab. 4)&lt;?oxy_insert_end?&gt;</td><td>Accepted</td><td /></tr><tr><td>Q019</td><td>861</td><td>Comment</td><td>&lt;?spiquery_oxy_comment_start comment="Please see aswer to AQ3. Thank you."?&gt;(Fig. &lt;InternalRef RefID="Fig2"&gt;2&lt;/InternalRef&gt;&lt;?spiquery_oxy_comment_end?&gt;</td><td>None</td><td></td></tr><tr><td>C020</td><td>874</td><td>InsertDeletion</td><td>&lt;?oxy_insert_start?&gt;eflects&lt;?oxy_insert_end?&gt;&lt;?oxy_delete content="e"?&gt;</td><td>Accepted</td><td /></tr><tr><td>C021</td><td>874</td><td>Deletion</td><td>&lt;?oxy_delete content="presents a"?&gt;</td><td>Accepted</td><td /></tr><tr><td>C022</td><td>874</td><td>InsertDeletion</td><td>&lt;?oxy_insert_start?&gt;y&lt;?oxy_insert_end?&gt;&lt;?oxy_delete content="ical structure"?&gt;</td><td>Accepted</td><td /></tr><tr><td>C023</td><td>876</td><td>Deletion</td><td>&lt;?oxy_delete content=" those of the"?&gt;</td><td>Accepted</td><td /></tr><tr><td>C024</td><td>880</td><td>Deletion</td><td>&lt;?oxy_delete content=" the"?&gt;</td><td>Accepted</td><td /></tr><tr><td>AQ001</td><td>83</td><td>AuthorQuery</td><td>Query :  Please check if the affiliations are presented correctly.  Author Reply : Please see my comment to AQ2.</td><td>None</td><td></td></tr><tr><td>AQ002</td><td>86</td><td>AuthorQuery</td><td>Query :  Bad Neustadt has been provided for affiliation 5. Please confirm if correct.  Author Reply : Please add the Bad Neustad affiliation to my name as well. Thus, Bad Neustadt will be on third position after Leipyig and Boston. Please adjsut the other affiliation accordingly. Thank you very much.</td><td>None</td><td></td></tr><tr><td>AQ003</td><td>872</td><td>AuthorQuery</td><td>Query :  Figure 2 citation was provided. Please check if appropriate; otherwise, kindly provide a citation for Fig. 2. Note that the main order of figure and table citations in the text must be sequential.  Author Reply : I added a Figure 2 citation to the results section of the manuscript. The one citation in the discussion should be changed to Table 4 as indicated in the text.</td><td>None</td><td></td></tr></table></body></html>
